# Supplementary material for: Estrogenic Activity of Mycoestrogen (3β,5α,22E)-Ergost-22-en-3-ol via Estrogen Receptor α-Dependent Signaling Pathways in MCF-7 Cells
Source: Molecules. 2021 Dec 22;27(1):36. doi: 10.3390/molecules27010036 (PMC8746416; doi:10.3390/molecules27010036)
Supplement: Supplementary file 1 [file molecules-27-00036-s001.zip]

Archive with 1 entries (1 files):
- molecules-1477228-supplementary.pdf
